# Supplementary material for: Molecular Cross-Talk between Gravity- and Light-Sensing Mechanisms in Euglena gracilis
Source: Int J Mol Sci. 2022 Mar 3;23(5):2776. doi: 10.3390/ijms23052776 (PMC8911436; doi:10.3390/ijms23052776)
Supplement: Supplementary file 1 [file ijms-23-02776-s001.zip]

Archive with 1 entries (1 files):
- ijms-1559691-supplementary.pdf
